# Supplementary material for: Gut microbiota diversity is prognostic and associated with benefit from chemo‐immunotherapy in metastatic triple‐negative breast cancer
Source: Mol Oncol. 2024 Nov 15;19(4):1229–43. doi: 10.1002/1878-0261.13760 (PMC11977656; doi:10.1002/1878-0261.13760)
Supplement: Supplementary file 6 — Table S5. Non rarefied feature table with bacterial abundance for each sample. [file MOL2-19-1229-s004.xlsx]

## Sheet: Sheet1
Table S5: non rarefied feature table with bacterial abundance for each sample
PatientID	Timepoint	d__Bacteria;p__Firmicutes;c__Clostridia;o__Lachnospirales;f__Lachnospiraceae;__	d__Bacteria;p__Firmicutes;c__Clostridia;o__Oscillospirales;f__Oscillospiraceae;__	d__Bacteria;p__Bacteroidota;c__Bacteroidia;o__Bacteroidales;f__Tannerellaceae;g__Parabacteroides	d__Bacteria;p__Firmicutes;c__Clostridia;o__Lachnospirales;f__Lachnospiraceae;g__Shuttleworthia	d__Bacteria;p__Firmicutes;c__Clostridia;o__Eubacteriales;f__Eubacteriaceae;g__Eubacterium	d__Bacteria;p__Firmicutes;c__Clostridia;o__Lachnospirales;f__Lachnospiraceae;g__Dorea	d__Bacteria;p__Bacteroidota;c__Bacteroidia;o__Bacteroidales;f__Prevotellaceae;g__Prevotella	d__Bacteria;p__Firmicutes;c__Clostridia;o__Oscillospirales;f__Oscillospiraceae;g__NK4A214_group	d__Bacteria;p__Firmicutes;c__Clostridia;o__Oscillospirales;f__Oscillospiraceae;g__Intestinimonas	d__Bacteria;p__Firmicutes;c__Clostridia;o__Oscillospirales;f__Oscillospiraceae;g__UCG-002	d__Bacteria;p__Bacteroidota;c__Bacteroidia;o__Bacteroidales;f__Bacteroidaceae;g__Bacteroides	d__Bacteria;p__Firmicutes;c__Clostridia;o__Oscillospirales;f__UCG-010;g__UCG-010	d__Bacteria;p__Firmicutes;c__Clostridia;o__Oscillospirales;f__Ruminococcaceae;g__Incertae_Sedis	d__Bacteria;p__Firmicutes;c__Clostridia;o__Oscillospirales;f__Ruminococcaceae;g__CAG-352	d__Bacteria;p__Firmicutes;c__Clostridia;o__Oscillospirales;f__Ruminococcaceae;__	d__Bacteria;p__Bacteroidota;c__Bacteroidia;o__Bacteroidales;f__Marinifilaceae;g__Butyricimonas	d__Bacteria;p__Firmicutes;c__Clostridia;o__Clostridia_UCG-014;f__Clostridia_UCG-014;g__Clostridia_UCG-014	d__Bacteria;p__Bacteroidota;c__Bacteroidia;o__Bacteroidales;f__Prevotellaceae;g__Alloprevotella	d__Bacteria;p__Firmicutes;c__Clostridia;o__Oscillospirales;f__Oscillospiraceae;g__Oscillibacter	d__Bacteria;p__Firmicutes;c__Clostridia;o__Lachnospirales;f__Lachnospiraceae;g__Lachnoclostridium	d__Bacteria;p__Firmicutes;c__Clostridia;o__Lachnospirales;f__Lachnospiraceae;g__[Ruminococcus]_gauvreauii_group	d__Bacteria;p__Proteobacteria;c__Gammaproteobacteria;o__Enterobacterales;f__Enterobacteriaceae;g__Citrobacter	d__Bacteria;p__Firmicutes;c__Clostridia;o__Lachnospirales;f__Lachnospiraceae;g__Anaerostipes	d__Bacteria;p__Firmicutes;c__Clostridia;o__Lachnospirales;f__Lachnospiraceae;g__Blautia	d__Bacteria;p__Bacteroidota;c__Bacteroidia;o__Bacteroidales;f__Muribaculaceae;g__Muribaculaceae	d__Bacteria;p__Firmicutes;c__Clostridia;o__Lachnospirales;f__Defluviitaleaceae;g__Defluviitaleaceae_UCG-011	d__Bacteria;p__Firmicutes;c__Bacilli;o__Lactobacillales;f__Lactobacillaceae;g__Lactobacillus	d__Bacteria;p__Firmicutes;c__Clostridia;o__Clostridia;f__Hungateiclostridiaceae;g__Ruminiclostridium	d__Bacteria;p__Firmicutes;c__Clostridia;o__Lachnospirales;f__Lachnospiraceae;g__Lachnospiraceae_UCG-004	d__Bacteria;p__Desulfobacterota;c__Desulfovibrionia;o__Desulfovibrionales;f__Desulfovibrionaceae;g__Desulfovibrio	d__Bacteria;p__Firmicutes;c__Bacilli;o__RF39;f__RF39;g__RF39	d__Bacteria;p__Proteobacteria;c__Gammaproteobacteria;o__Burkholderiales;f__Sutterellaceae;g__Sutterella	d__Bacteria;p__Firmicutes;c__Negativicutes;o__Acidaminococcales;f__Acidaminococcaceae;g__Phascolarctobacterium	d__Bacteria;p__Firmicutes;c__Clostridia;o__Oscillospirales;f__Ruminococcaceae;g__Paludicola	d__Bacteria;p__Firmicutes;c__Clostridia;o__Lachnospirales;f__Lachnospiraceae;g__[Ruminococcus]_gnavus_group	d__Bacteria;p__Cyanobacteria;c__Vampirivibrionia;o__Gastranaerophilales;f__Gastranaerophilales;g__Gastranaerophilales	d__Bacteria;p__Bacteroidota;c__Bacteroidia;o__Bacteroidales;f__Prevotellaceae;g__Prevotellaceae_UCG-003	d__Bacteria;p__Firmicutes;c__Clostridia;o__Peptococcales;f__Peptococcaceae;g__uncultured	d__Bacteria;p__Actinobacteriota;c__Actinobacteria;o__Actinomycetales;f__Actinomycetaceae;g__Actinomyces	d__Bacteria;p__Bacteroidota;c__Bacteroidia;o__Bacteroidales;f__Marinifilaceae;g__Odoribacter	d__Bacteria;p__Bacteroidota;c__Bacteroidia;o__Bacteroidales;f__Barnesiellaceae;g__Coprobacter	d__Bacteria;p__Firmicutes;c__Clostridia;o__Oscillospirales;f__Butyricicoccaceae;g__Butyricicoccus	d__Bacteria;p__Actinobacteriota;c__Coriobacteriia;o__Coriobacteriales;f__Eggerthellaceae;g__Senegalimassilia	d__Bacteria;p__Bacteroidota;c__Bacteroidia;o__Flavobacteriales;f__Flavobacteriaceae;g__uncultured	d__Bacteria;p__Firmicutes;c__Clostridia;o__Clostridiales;f__Clostridiaceae;g__Clostridium_sensu_stricto_1	d__Bacteria;p__Firmicutes;c__Clostridia;o__Clostridia_vadinBB60_group;f__Clostridia_vadinBB60_group;g__Clostridia_vadinBB60_group	d__Bacteria;p__Firmicutes;c__Clostridia;o__Oscillospirales;f__Ruminococcaceae;g__uncultured	d__Bacteria;p__Firmicutes;c__Clostridia;o__Peptostreptococcales-Tissierellales;f__Anaerovoracaceae;g__[Eubacterium]_nodatum_group
p001	Week 9	60	0	360	0	0	318	0	0	9	2	2245	0	2	0	0	0	27	0	10	10	0	0	183	1820	0	0	385	0	0	0	0	0	0	0	3	0	0	0	0	0	0	5	0	0	44	0	3	0
p001	Baseline	59	0	395	0	0	369	0	0	7	0	1215	0	9	0	0	0	0	0	5	57	0	0	100	1694	0	0	470	0	19	0	0	0	0	0	7	0	0	0	0	0	0	3	0	0	34	0	2	0
p002	Baseline	599	20	0	3	0	58	0	187	20	594	6866	56	23	20	3	0	168	0	42	143	12	0	119	558	0	0	0	0	79	0	14	6	0	6	0	0	0	100	0	0	0	108	0	0	7	27	85	0
p002	Week 9	141	2	0	0	0	37	0	11	9	338	3589	16	31	0	3	0	15	0	45	29	9	0	62	265	0	0	0	0	0	0	6	0	0	2	0	0	0	0	0	0	0	49	0	0	5	0	14	0
p003	Baseline	67	1	1072	2	6	16	18	540	12	128	3148	3	32	0	11	248	0	0	128	18	0	0	0	248	0	25	0	0	0	0	0	64	0	0	3	0	0	2	0	0	0	7	0	0	45	487	35	7
p003	Week 9	66	0	343	3	17	47	113	305	16	686	2220	42	96	0	27	184	0	0	297	102	0	0	5	243	0	43	45	0	0	0	0	13	4	4	0	0	0	6	0	0	0	0	0	0	168	155	99	4
p004	Week 9	320	0	0	0	0	49	0	0	4	13	1888	0	15	156	0	11	0	0	30	18	0	0	19	344	0	0	0	0	9	0	0	383	73	0	1	0	0	0	3	61	0	47	8	0	0	0	2	0
p004	Baseline	222	0	0	0	0	35	0	0	6	19	2522	0	118	328	0	0	0	0	67	45	0	0	20	714	0	0	4	0	6	0	0	95	155	2	0	0	0	0	0	11	0	27	9	0	56	0	3	0
p005	Week 9	84	5	71	0	0	29	0	12	7	368	2588	3	6	0	0	0	37	0	12	3	9	0	58	576	0	0	0	0	0	0	0	88	441	0	0	0	0	0	0	47	0	38	33	0	46	0	0	0
p005	Baseline	378	24	79	2	0	41	17	58	32	997	3663	75	41	165	4	0	70	0	36	4	7	0	12	389	2	7	0	0	3	0	6	102	98	0	0	119	0	2	11	26	0	3	35	0	0	14	50	2
p006	Week 9	268	67	0	0	0	44	0	0	50	0	4084	0	22	0	4	0	0	0	28	14	0	0	52	484	0	0	0	0	7	0	0	0	59	0	19	0	0	14	0	48	14	16	0	0	0	0	3	0
p006	Baseline	47	18	0	0	0	67	2	2	234	0	4186	0	204	0	29	0	0	0	300	89	0	0	224	2248	0	0	0	0	0	0	0	0	202	11	77	0	0	13	0	25	8	16	0	0	0	0	14	0
p007	Week 9	37	0	0	10	0	42	0	79	9	1231	2751	43	44	0	21	14	0	0	57	13	0	0	56	235	0	26	0	0	0	0	0	0	0	4	0	0	0	4	0	0	9	2	0	0	1056	13	93	0
p007	Baseline	19	0	0	18	0	9	0	114	73	809	1211	59	21	0	19	24	27	0	15	4	12	0	20	96	0	5	0	0	0	0	125	0	0	3	0	0	0	10	2	0	13	0	0	0	163	22	79	0
p008	Baseline	35	4	166	0	0	17	0	120	45	330	972	36	12	0	2	42	117	0	10	5	3	0	17	108	386	0	0	5	0	55	719	17	156	4	0	45	0	0	0	28	0	3	43	18	23	221	60	0
p008	Week 9	163	33	261	0	0	17	0	165	17	219	2334	21	33	0	7	2	12	0	3	39	2	0	15	183	1586	0	36	0	11	5	56	81	118	4	0	0	0	0	0	16	0	52	56	13	2	33	105	0
p009	Baseline	244	11	516	0	0	77	0	0	31	57	2435	0	11	0	2	0	11	0	85	95	0	0	154	1090	0	0	0	0	0	0	0	26	0	0	12	83	0	0	0	17	22	23	14	0	0	0	0	0
p009	Week 9	197	0	427	0	0	199	0	0	40	18	1120	0	8	0	0	0	3	0	68	130	0	0	520	2470	0	0	0	0	0	0	0	9	0	0	15	6	0	0	0	6	6	7	24	0	0	0	2	0
p010	Week 9	261	2	44	0	0	42	0	14	8	118	985	0	3	0	0	0	0	0	5	32	6	0	22	92	0	0	0	0	9	0	0	88	0	0	0	0	0	0	0	105	2	17	0	0	8	0	7	0
p010	Baseline	119	16	71	0	0	76	0	43	24	145	1899	8	10	0	5	0	71	0	10	44	8	0	8	155	0	0	0	0	4	0	0	92	0	0	0	0	0	6	0	79	0	41	0	0	17	5	75	0
p011	Week 9	91	0	638	0	0	64	0	8	27	83	2093	0	22	0	0	10	0	0	50	17	11	0	15	169	0	0	0	0	0	0	0	55	0	0	498	0	0	0	0	70	5	63	0	0	14	5	7	0
p011	Baseline	180	4	219	0	0	16	0	106	32	662	1948	79	25	0	8	19	0	0	20	24	0	0	6	89	0	0	0	2	0	0	59	88	0	4	0	0	0	39	2	89	4	4	0	0	95	48	69	0
p012	Week 9	87	0	199	0	0	85	0	0	15	110	2877	0	45	0	0	11	0	0	18	71	30	0	189	525	0	0	3	0	2	0	0	48	0	0	2	0	0	0	0	12	4	16	0	0	0	0	9	0
p012	Baseline	228	0	335	2	0	73	0	20	122	441	1884	0	36	0	348	35	15	0	58	9	30	0	99	788	0	0	65	0	0	0	0	130	0	3	4	35	0	0	0	19	12	11	0	0	3	11	33	3
p013	Baseline	72	0	265	0	0	435	0	0	5	0	3384	0	22	0	2	0	0	0	90	233	488	0	200	2255	0	0	0	0	72	0	0	86	11	2	353	0	0	0	0	0	163	65	0	0	4	0	15	0
p014	Week 9	89	51	495	0	0	37	0	94	29	1330	2602	55	28	11	17	6	166	0	97	20	0	0	9	136	0	0	23	0	0	79	189	7	0	16	0	0	0	18	2	229	28	3	0	74	335	10	269	0
p014	Baseline	165	24	540	0	0	29	0	73	63	1155	2007	55	30	3	32	2	120	0	47	22	0	0	3	63	0	0	0	0	4	152	18	2	0	20	0	0	0	38	0	159	3	11	0	53	115	9	59	0
p015	Baseline	297	23	607	0	0	108	0	50	74	360	3615	273	17	0	0	17	0	299	92	31	18	0	25	301	107	2	57	0	0	0	91	240	304	0	0	0	0	0	2	27	71	34	4	0	31	3	191	0
p015	Week 9	468	3	224	0	0	15	0	11	18	171	1089	78	6	0	0	9	20	135	21	15	5	0	0	65	186	0	10	0	7	0	12	197	273	0	0	0	0	0	0	35	4	12	0	0	93	8	37	0
p016	Week 9	85	7	444	0	0	52	69	53	9	370	1181	30	10	284	6	52	0	0	7	2	0	0	4	249	0	2	74	0	0	116	0	38	0	5	0	0	0	0	0	51	10	3	19	0	17	12	68	0
p016	Baseline	68	15	448	0	0	46	56	55	19	802	2064	66	15	198	2	33	1198	0	11	17	0	0	14	409	0	2	26	0	0	138	92	13	8	12	0	0	0	4	0	68	6	0	31	0	7	40	81	0
p017	Baseline	296	20	282	0	0	13	0	50	3	616	1834	42	0	131	0	54	73	0	28	14	0	0	50	190	329	0	0	0	16	0	31	0	0	0	0	119	0	2	0	95	24	10	12	0	0	4	5	0
p018	Week 9	416	14	441	3	0	73	0	55	10	451	6916	24	22	0	2	60	101	0	59	40	0	0	71	600	0	1	0	0	36	0	0	893	468	2	2	0	0	38	0	206	0	33	0	0	17	127	18	0
p018	Baseline	149	11	487	3	0	65	0	100	6	254	4340	4	12	0	0	44	5	0	52	26	0	0	51	654	0	3	7	0	17	0	90	499	558	2	0	0	0	13	0	89	0	44	0	0	46	0	3	0
p019	Baseline	307	0	1152	0	0	155	0	2	10	46	3874	0	2	0	0	22	4	0	7	197	20	0	139	1702	0	0	0	0	14	0	0	60	0	0	0	3	0	0	0	0	0	336	0	0	7	0	0	0
p019	Week 9	251	7	587	0	0	43	0	40	15	94	4747	0	0	0	0	66	0	0	16	57	10	0	78	991	0	0	0	0	22	0	0	684	0	0	0	52	0	0	0	0	0	115	0	0	2	0	2	0
p020	Baseline	36	0	41	0	0	15	0	0	42	3	1180	0	10	0	0	0	0	0	42	33	0	0	49	703	0	0	114	0	0	5	0	0	394	0	46	0	0	7	0	9	0	14	0	0	6	0	4	0
p020	Week 9	68	0	119	0	0	10	0	0	14	5	1884	0	11	0	3	0	0	0	50	23	0	0	61	349	0	0	2	0	5	0	0	0	69	0	18	0	0	0	2	39	0	20	0	0	38	0	3	0
p021	Week 9	308	34	647	2	0	51	0	321	138	124	3986	49	97	0	26	39	977	0	257	173	0	0	15	69	0	2	4	94	2	0	0	465	0	5	218	0	0	4	0	23	0	29	0	0	5	44	135	0
p021	Baseline	87	42	599	4	0	60	0	192	219	1570	1449	145	112	0	50	44	408	0	254	92	0	0	15	2	0	25	0	17	0	0	67	17	0	6	56	0	0	32	0	68	0	6	0	0	2	30	323	0
p022	Baseline	282	4	461	0	0	42	0	7	86	49	4295	0	15	333	0	0	2	0	80	19	0	0	18	799	0	6	0	0	20	0	0	107	0	0	41	32	0	11	0	49	77	18	14	0	3	0	22	0
p023	Week 9	410	83	623	0	0	69	192	105	42	295	4778	98	42	501	0	11	54	0	40	56	5	0	36	541	0	6	0	0	23	0	96	0	298	5	0	0	0	57	0	49	0	58	0	0	23	6	223	0
p023	Baseline	316	49	587	0	0	85	488	35	45	522	3842	8	34	545	0	2	6	0	8	64	20	0	23	473	0	3	0	0	27	0	79	0	100	0	0	0	0	2	0	25	0	66	0	0	0	0	67	0
p024	Week 9	97	44	1030	0	0	69	0	25	25	381	3148	42	0	1384	7	0	0	0	32	187	14	0	117	894	3	2	0	0	7	0	0	0	0	0	31	0	0	0	9	73	54	70	0	0	8	2	187	0
p024	Baseline	217	9	620	0	0	52	0	5	8	156	2634	0	12	172	2	0	0	0	36	217	12	0	84	582	8	0	0	0	1	0	0	0	0	0	5	29	0	0	0	39	20	14	0	0	0	0	9	0
p025	Baseline	686	23	214	0	0	4	362	143	34	635	491	215	4	4	0	6	250	1	80	5	3	0	0	86	79	2	0	0	0	372	191	7	86	0	0	0	0	4	0	10	0	4	21	0	5	99	34	0
p026	Baseline	972	23	202	0	0	15	506	38	28	255	2006	88	7	0	0	29	2	0	41	5	13	0	0	55	0	0	0	0	0	0	0	154	164	0	0	0	0	2	0	36	12	13	0	0	13	43	18	8
p026	Week 9	328	0	201	0	0	57	377	24	15	474	2716	18	4	0	6	48	0	0	95	10	44	0	0	180	0	4	0	0	0	0	0	103	169	2	0	0	0	0	0	40	8	15	0	0	10	16	18	4
p027	Baseline	483	13	518	0	0	25	0	14	46	223	3372	15	10	0	4	0	2	0	65	12	6	0	24	195	0	0	0	0	14	0	2	0	0	0	0	0	0	2	3	71	37	12	0	0	9	0	24	0
p027	Week 9	207	23	320	0	0	24	0	5	57	124	3062	5	31	0	14	0	0	0	102	30	7	51	21	242	0	3	26	0	3	0	32	0	0	2	0	0	0	8	0	76	47	14	0	0	0	2	8	0
p028	Baseline	172	8	409	0	0	67	590	658	17	123	688	9	7	0	0	0	70	0	6	27	7	0	45	684	0	0	0	0	0	0	0	26	0	0	0	0	0	0	0	0	0	65	28	0	231	3	15	0
p029	Baseline	57	0	2050	0	0	114	6	0	51	0	5733	0	8	0	0	0	0	0	0	195	10	0	85	232	2	0	167	0	3	0	0	886	0	26	12	0	0	0	0	394	0	68	0	0	70	0	0	0
p029	Week 9	34	0	1143	0	0	120	0	0	9	0	3250	0	0	0	0	0	0	0	0	370	6	0	135	997	0	0	114	0	0	0	0	230	0	0	23	0	0	0	0	119	0	46	0	0	4	0	0	0
p030	Week 9	414	0	0	0	0	18	0	0	29	219	7669	0	33	0	0	0	10	0	29	133	0	0	97	1295	0	0	0	0	89	0	0	0	0	0	207	0	0	0	0	0	0	35	0	0	17	0	51	0
p030	Baseline	180	0	0	0	0	146	0	0	39	103	11100	0	0	0	5	0	1	0	46	326	0	0	91	2985	0	0	30	0	43	0	0	0	0	0	554	0	0	0	0	0	0	26	0	0	0	0	9	0
p031	Week 9	36	34	161	0	0	29	48	243	9	197	1467	7	44	0	6	95	0	0	67	16	5	0	13	119	0	2	2	0	2	0	0	105	80	0	0	0	0	0	4	108	392	2	28	0	0	8	3	0
p031	Baseline	31	63	227	0	0	34	0	50	10	152	1780	23	26	0	0	13	285	0	16	5	24	0	9	313	0	0	2	0	3	0	0	47	225	0	0	13	0	2	0	56	6	6	17	0	0	0	5	0
p032	Week 9	87	0	125	0	0	44	3	13	0	239	2934	5	11	0	0	119	0	0	4	22	31	3	55	318	0	0	279	0	29	0	0	713	0	0	0	0	0	0	2	38	158	60	0	0	0	17	2	0
p032	Baseline	611	28	677	2	0	74	0	85	12	421	3430	55	4	0	0	135	213	0	50	18	19	0	36	639	13	0	0	0	26	0	40	165	0	0	0	0	0	0	0	181	127	71	0	0	0	31	96	0
p033	Week 9	106	19	212	0	0	36	11	49	2	376	1528	77	13	48	5	19	175	0	16	7	2	0	24	132	0	2	0	0	3	39	126	8	385	2	0	0	0	7	0	85	14	10	0	0	41	20	179	0
p033	Baseline	70	26	428	0	0	32	19	46	8	341	2031	85	14	28	0	65	176	0	72	20	2	0	77	98	0	0	0	0	7	21	93	66	414	2	0	23	0	15	0	43	2	18	0	0	28	6	103	0
p034	Baseline	1053	0	0	0	165	0	0	0	12	0	6	0	6	0	0	0	0	0	8	692	0	0	130	1505	0	0	0	0	4	0	0	0	4	0	487	0	0	0	0	0	0	13	0	0	3	0	0	0
p034	Week 9	365	0	0	0	0	80	47	0	21	0	5364	0	15	0	0	0	0	0	26	425	190	0	152	1615	0	0	15	0	0	5	0	48	121	0	2147	0	0	44	0	0	0	25	0	0	13	0	67	0
p035	Baseline	186	0	903	2	0	77	0	23	55	5	2431	0	23	0	0	68	0	0	34	23	0	0	287	829	0	0	5	0	0	0	0	75	0	0	10	0	0	0	0	0	0	64	0	0	8	0	0	0
p036	Baseline	60	3	251	0	0	173	0	33	2	222	2382	2	61	0	10	0	0	0	40	35	0	0	38	255	0	2	0	0	0	15	0	52	65	0	24	0	0	0	0	92	0	17	0	0	42	8	24	0
p036	Week 9	146	0	134	0	0	184	0	32	2	237	2294	6	27	15	0	0	0	0	22	24	0	0	33	462	0	3	4	0	2	14	0	178	47	0	12	0	0	0	0	106	0	11	0	0	56	2	14	0
p037	Week 9	10	0	252	0	0	9	0	114	0	106	1501	56	7	0	2	45	0	0	28	13	0	0	0	199	0	0	14	0	0	56	0	97	387	0	2	0	0	0	2	798	0	0	11	0	7	0	9	0
p037	Baseline	45	2	402	0	0	24	0	342	0	405	1867	364	12	0	7	67	19	0	20	37	0	0	2	307	0	4	57	0	0	186	0	118	357	0	0	0	0	0	20	1977	0	0	41	0	4	0	55	2
p038	Baseline	107	0	198	0	0	116	0	0	59	2	2685	0	7	0	0	0	15	0	24	184	85	0	53	875	0	0	0	0	0	0	0	2	0	2	40	0	0	0	0	0	0	32	41	0	0	0	15	0
p039	Week 9	158	0	517	0	0	165	0	0	2	0	5561	0	2	0	0	0	0	0	0	280	0	0	156	851	0	0	848	0	4	0	0	903	275	0	28	0	0	0	0	0	0	87	12	0	0	0	4	0
p039	Baseline	186	0	190	0	0	256	0	1	11	0	2271	0	9	0	0	0	0	0	100	151	0	0	27	1048	0	0	199	0	5	0	0	67	1029	0	58	0	0	0	2	0	0	68	16	0	0	0	8	0
p040	Week 9	116	12	361	2	0	157	0	12	3	174	2090	2	11	0	0	59	27	403	2	14	55	0	96	1265	0	0	20	0	0	0	0	0	46	2	0	0	0	0	7	42	0	19	113	0	27	2	23	0
p040	Baseline	410	0	708	0	0	84	0	17	13	147	1946	5	12	442	0	26	99	91	13	16	6	0	43	339	0	0	3	0	0	0	0	6	57	0	0	0	0	0	5	79	0	26	0	0	0	2	7	0
p041	Week 9	268	0	1180	6	0	0	0	0	49	0	5883	0	3	0	12	0	56	0	27	264	267	0	289	493	0	9	29	0	0	0	0	23	0	10	35	0	0	23	5	0	407	46	0	0	2	2	18	18
p041	Baseline	691	7	800	3	0	6	0	0	92	0	4047	0	96	0	0	0	132	0	60	77	0	0	8	424	0	6	7	0	3	0	0	16	0	2	28	0	0	13	3	0	45	1	0	0	0	0	3	8
p042	Baseline	290	12	328	0	0	60	0	28	66	156	2443	10	28	51	10	93	435	0	31	62	22	0	25	476	0	7	0	0	0	0	101	0	298	21	0	41	0	0	0	18	0	83	15	30	26	0	8	2
p042	Week 9	768	12	188	0	0	14	0	14	11	107	1755	0	12	9	0	100	40	0	40	15	11	0	5	208	0	6	0	0	7	0	21	0	170	2	0	420	0	0	0	32	0	18	2	16	10	0	8	3
p043	Baseline	415	46	473	2	0	160	301	55	8	215	2231	16	50	169	3	7	23	0	58	123	44	0	72	722	0	0	0	0	4	0	17	119	0	0	0	15	0	15	0	50	20	118	25	0	34	0	9	0
p044	Baseline	59	0	1332	0	0	0	0	0	80	0	2613	0	29	0	4	0	0	0	208	122	0	0	2	1130	0	0	0	0	0	0	0	12	140	0	216	0	0	0	0	126	18	144	0	0	0	0	6	0
p045	Baseline	240	12	121	0	0	54	0	79	15	547	2548	59	32	64	19	143	212	0	53	7	4	0	28	376	15	0	0	0	10	0	48	114	231	0	0	8	0	21	0	103	54	19	0	0	0	15	52	0
p045	Week 9	218	10	293	0	0	74	4	82	38	567	1560	21	15	210	17	46	202	0	46	10	2	0	50	546	0	0	0	0	10	0	173	106	167	0	0	3	0	10	0	85	65	27	0	0	0	12	28	0
p046	Week 9	63	0	17	0	0	109	0	0	7	7	6464	0	10	0	0	0	4	0	70	105	8	0	402	386	0	0	0	0	161	0	0	0	141	0	3	0	0	0	0	81	0	26	5	0	60	0	2	0
p046	Baseline	459	8	31	0	0	81	0	5	9	68	3684	2	39	79	0	0	14	0	4	41	4	0	78	247	0	0	0	0	57	0	16	0	58	0	0	53	0	0	0	74	0	53	7	0	4	8	9	0
p047	Baseline	132	10	240	0	0	257	0	12	12	542	2408	3	19	0	6	34	0	0	23	19	145	0	81	457	0	3	912	0	0	297	0	28	0	0	0	0	0	0	0	51	39	43	0	0	12	0	2	0
p048	Week 9	24	0	3205	0	0	0	3	0	13	0	3353	0	0	0	7	0	0	0	6	85	0	0	0	46	0	0	24	0	0	19	0	0	0	0	0	0	0	0	2	0	0	0	13	0	0	126	2	0
p048	Baseline	441	25	182	0	0	134	4146	67	23	559	804	2	31	0	2	0	0	0	40	58	33	0	56	441	0	0	0	5	4	37	0	0	0	2	0	0	0	17	0	46	0	9	16	0	4	0	21	0
p049	Week 9	116	77	654	3	5	0	7	325	35	50	3238	64	173	174	6	11	34	0	58	87	0	0	29	93	0	7	0	12	0	266	0	9	0	19	2	0	0	14	0	93	91	7	12	0	14	31	42	0
p049	Baseline	68	17	501	0	0	4	119	54	17	86	2602	17	46	71	2	8	4	0	67	58	0	0	18	223	0	4	0	3	0	208	0	150	0	0	3	74	0	0	24	67	30	13	9	0	0	36	46	0
p050	Baseline	275	12	0	0	0	431	0	153	230	4	3609	33	79	1490	169	27	0	0	297	214	0	0	33	1198	0	11	65	0	0	12	0	102	0	23	52	0	0	0	19	5	0	7	0	0	89	16	53	3
p050	Week 9	378	2	0	0	0	144	0	129	35	19	3620	15	102	1519	83	0	0	0	156	270	0	0	158	440	0	8	2	0	0	0	0	68	0	28	10	0	0	0	0	0	0	9	0	0	43	7	53	10
p051	Week 9	128	12	231	0	0	81	53	10	14	423	3203	19	5	162	1	34	28	0	9	32	10	0	13	259	743	0	0	0	0	0	0	213	292	2	0	0	0	0	0	54	10	43	0	0	0	16	160	0
p051	Baseline	339	21	392	0	0	103	60	125	21	445	3132	54	9	287	2	67	72	0	46	66	10	0	138	313	1521	0	2	0	5	3	0	40	490	2	0	27	0	0	2	78	9	27	0	0	0	57	248	0
p052	Week 9	38	63	723	0	0	16	0	70	45	432	2450	23	10	55	16	0	499	0	124	12	0	0	55	439	0	0	0	0	3	0	0	0	270	0	0	0	0	0	0	129	13	14	0	0	0	49	10	3
p052	Baseline	123	26	367	0	0	30	0	71	85	369	1915	28	8	143	6	0	434	0	71	15	0	0	97	450	0	3	0	0	0	0	28	0	837	0	0	3	0	10	4	51	9	9	0	0	4	47	25	20
p053	Baseline	76	26	67	0	2	97	9	77	43	447	1989	32	41	0	6	22	11	0	36	66	0	10	90	687	2	5	0	0	0	41	174	26	151	0	27	0	0	10	2	56	4	2	0	0	135	15	51	3
p053	Week 9	82	12	68	6	4	36	0	113	25	629	2183	25	62	0	33	25	56	0	93	38	25	0	68	389	0	4	0	0	0	36	1217	33	314	7	2	0	0	4	0	37	2	0	0	0	275	0	29	0
p054	Baseline	103	16	396	0	0	128	311	137	92	381	4095	6	25	298	4	39	0	0	101	43	0	0	3	1573	410	4	0	0	1	0	0	0	308	13	0	16	0	3	4	33	0	30	0	0	49	4	37	0
p054	Week 9	1049	36	333	0	0	53	541	95	74	532	3549	10	25	220	2	22	0	0	29	5	45	0	0	344	985	4	0	0	0	0	0	0	232	14	0	6	0	0	32	29	9	23	0	0	74	0	22	0
p055	Baseline	204	70	84	0	0	65	0	140	11	761	1728	99	23	0	2	35	163	0	5	4	0	0	23	90	41	3	0	0	1	38	133	0	131	11	337	23	0	3	0	377	19	19	8	0	5	33	110	0
p055	Week 9	337	44	33	0	0	56	0	66	5	506	2936	24	34	0	21	21	128	0	13	7	11	0	10	144	120	0	6	0	4	5	8	0	56	6	0	0	0	3	0	46	19	33	16	0	47	4	75	0
p056	Week 9	207	15	200	0	0	164	2	8	12	127	2831	0	19	0	0	0	0	0	2	27	9	0	71	503	0	0	12	0	5	0	0	39	3	0	0	0	0	0	0	39	6	55	25	0	34	0	0	0
p056	Baseline	310	2	137	0	0	83	0	0	0	128	5119	2	4	0	0	0	0	0	15	72	7	0	240	890	0	0	0	0	21	0	0	161	133	0	0	0	0	0	0	41	13	45	6	0	1091	0	0	0
p057	Week 9	94	0	48	0	0	53	292	10	0	81	2463	6	5	112	0	0	5	0	3	32	14	0	37	463	857	0	0	0	16	0	0	0	12	0	3	0	0	0	0	34	0	16	0	0	9	2	0	0
p057	Baseline	327	1	56	0	0	58	509	11	0	170	3319	4	7	807	2	0	42	0	0	24	11	0	34	385	519	0	0	0	9	0	0	0	10	0	0	0	0	0	0	61	0	13	0	0	40	0	0	0
p058	Week 9	216	5	485	3	0	24	0	69	38	209	7316	23	14	0	3	0	0	0	388	478	0	0	82	943	0	8	0	5	21	0	0	898	0	0	10	0	0	24	0	410	0	32	0	0	3	16	16	3
p058	Baseline	141	3	188	4	0	41	0	258	46	81	3944	0	15	0	3	0	0	0	283	232	0	0	96	1264	0	8	0	0	2	0	0	69	0	2	8	0	0	11	0	0	0	38	0	0	0	0	13	0
p059	Week 9	188	29	0	0	0	325	0	0	71	0	0	0	2	0	483	0	0	0	0	194	0	0	293	1637	0	0	0	0	0	0	0	0	0	0	1296	0	0	0	0	0	0	0	0	0	485	0	0	0
p059	Baseline	225	0	0	0	0	270	0	0	109	0	0	0	279	0	0	0	0	0	0	286	0	12	155	749	0	0	0	0	0	0	0	0	0	0	0	0	0	0	17	0	0	0	0	0	148	0	73	0
[truncated: 250 more columns]
